# Supplementary material for: Temperature-Dependent Structural and Electrical Properties of Metal-Organic CVD MoS2 Films
Source: Nanomaterials (Basel). 2023 Oct 6;13(19):2712. doi: 10.3390/nano13192712 (PMC10574732; doi:10.3390/nano13192712)
Supplement: Supplementary file 1 [file nanomaterials-13-02712-s001.zip]

Archive with 1 entries (1 files):
- nanomaterials-2599993-supplementary.pdf
